# Supplementary material for: Linguatula serrata (Fröhlich, 1789) in Gray Wolf (Canis lupus) from Italy: A Neglected Zoonotic Parasite
Source: Pathogens. 2022 Dec 12;11(12):1523. doi: 10.3390/pathogens11121523 (PMC9781798; doi:10.3390/pathogens11121523)
Supplement: Supplementary file 1 [file pathogens-11-01523-s001.zip]

Archive with 1 entries (1 files):
- Supplementary Video S1.MOV
